# Supplementary material for: Reproductive Isolation Between Taxonomically Controversial Forms of the Gray Voles (Microtus, Rodentia; Arvicolinae): Cytological Mechanisms and Taxonomical Implications
Source: Front Genet. 2021 May 10;12:653837. doi: 10.3389/fgene.2021.653837 (PMC8141921; doi:10.3389/fgene.2021.653837)
Supplement: Supplementary file 1 [file Data_Sheet_1.ZIP]

Archive with 10 entries (9 files):
- Bikchurina_Supplementary_Materials/
- Bikchurina_Supplementary_Materials/Bikchurina_Supplementary Material Presentation.zip
- Bikchurina_Supplementary_Materials/Bikchurina_Supplementary_Material_1.DOCX
- Bikchurina_Supplementary_Materials/Bikchurina_Supplementary_Material_2.doc
- Bikchurina_Supplementary_Materials/Bikchurina_Supplementary_Table_1.XLSX
- Bikchurina_Supplementary_Materials/Bikchurina_Supplementary_Table_6.XLSX
- Bikchurina_Supplementary_Materials/Bikchurina_Supplementary_Table_7.XLSX
- Bikchurina_Supplementary_Materials/Bikchurina_Supplementary_Table_8.XLSX
- Bikchurina_Supplementary_Materials/Bikchurina_Supplementary_Table_9.XLSX
- Bikchurina_Supplementary_Materials/desktop.ini
