# Supplementary material for: Reproductive Isolation Between Taxonomically Controversial Forms of the Gray Voles (Microtus, Rodentia; Arvicolinae): Cytological Mechanisms and Taxonomical Implications
Source: Front Genet. 2021 May 10;12:653837. doi: 10.3389/fgene.2021.653837 (PMC8141921; doi:10.3389/fgene.2021.653837)
Supplement: Supplementary file 1 [file Data_Sheet_1.ZIP › Bikchurina_Supplementary_Materials/Bikchurina_Supplementary_Table_1.XLSX]

## Sheet: Supplementary Table 3
Supplementary Table 3 | Summary reproductive, histological and cytogenetic data for each F1 specimen and their parental species.
Dams	Sires	Specimen	Repr. performance of hybrids	Age	SPG/SER	SD	SPC/SPG	SD	SPTD/SPC	SD	N cells analyzed	% asynapsed autosomes to 2n	SE	% cells with asynapsed autosomes	SE	N cells analyzed	N MLH1 foci per cell	SD
M.kermanensis	M.rossiameridionalis	KR1	sterile males, fertile females	1 year	1.5415	0.683799	1.88334	0.973581	1.2081	1.27821	88	0.00437063	0.00703201	0.102273	0.0323006	32	27.125	1.1288
M.kermanensis	M.rossiameridionalis	KR2	sterile males, fertile females	1 year	1.14511	0.345308	1.36833	0.532413	2.4575	0.998685	79	0.00194742	0.00496013	0.0506329	0.0246672	50	26.34	0.798212
M.kermanensis	M.rossiameridionalis	KR3	sterile males, fertile females	1 year	1.0432	0.605728	1.91841	1.32691	0.956054	0.900761	85	0.00950226	0.0105228	0.235294	0.0460091	49	26.6122	1.01686
M.rossiameridionalis	M.kermanensis	RK1	sterile males, fertile females	6 m	3.00215	2.41161	3.13144	2.38995	0.629173	0.606866	139	0.00691754	0.00703009	0.143885	0.0297691	38	27.1842	0.98242
M.rossiameridionalis	M.kermanensis	RK2	sterile males, fertile females	6 m	0.856708	0.284793	0	0	NaN	NaN	0	NA	NA	NA	NA	0	NA	NA
M.rossiameridionalis	M.kermanensis	RK3	sterile males, fertile females	1 year	1.66132	0.557682	2.2826	0.646769	0.445607	0.445938	22	0.0122378	0.0234404	0.318182	0.0993026	0	NA	NA
M.rossiameridionalis	M.kermanensis	RK4	sterile males, fertile females	8 m	0.825897	0.46131	2.94999	1.23014	2.49892	0.729739	69	0.001	0.003	0.014	0.014	41	28.6585	1.559
M.rossiameridionalis	M.mystacinus	RM1	sterile males, fertile females	4 m	0.662579	0.211104	2.6968	1.71966	0.0194937	0.0483712	36	0.5	0.0833333	1	0	0	NA	NA
M.rossiameridionalis	M.mystacinus	RM2	sterile males, fertile females	3.5 m	0.569291	0.186345	4.45461	2.1279	0.0119096	0.0338643	68	0.0243213	0.0186807	0.588235	0.0596823	17	27.1176	1.83311
M.rossiameridionalis	M.mystacinus	RM3	sterile males, fertile females	3.5 m	0.880389	0.24323	2.94549	1.27687	0	0	42	0.662088	0.0729852	1	0	0	NA	NA
M.rossiameridionalis	M.mystacinus	RM4	sterile males, fertile females	3.5 m	0.614478	0.210868	3.01968	1.63503	0.0496429	0.152606	60	0.137821	0.0445021	0.966667	0.0231741	6	22.1667	2.92689
M.mystacinus	M.rossiameridionalis	MR1	sterile males, fertile females	2.5 m	0.799694	0.30949	3.50072	1.9235	0.0187659	0.0451349	41	0.189493	0.0612045	0.97561	0.024091	0	NA	NA
M.arvalis "obscurus"	M.kermanensis	AK1	sterile males, sterile females	8 m	1.15059	0.39415	1.6022	0.653533	0.646128	0.440007	51	0.410256	0.068877	1	0	0	NA	NA
M.arvalis "obscurus"	M.kermanensis	AK2	sterile males, sterile females	8 m	0.864127	0.249475	2.54707	0.864286	0.0901763	0.105345	46	0.738294	0.0648101	1	0	0	NA	NA
M.arvalis "obscurus"	M.kermanensis	AK3	sterile males, sterile females	5 m	1.00192	0.278362	1.83013	0.852371	0.0406075	0.0692797	49	0.385008	0.0695139	1	0	0	NA	NA
M.kermanensis	M.transcaspicus	KT1	sterile males, sterile females	1 year	0.749505	0.291329	1.27311	1.09213	0.166666	0.84432	38	1	0	1	0	0	NA	NA
M.kermanensis	M.transcaspicus	KT2	sterile males, sterile females	1 year	0.854999	0.270636	0.621161	0.412008	0.160927	0.300766	8	1	0	1	0	0	NA	NA
M.mystacinus	M.mystacinus	M1	fertile males, fertile females	6 m	1.16363	0.32344	1.6264	0.566201	3.39172	0.307133	74	0	0	0	0	21	26.8571	0.853564
M.transcaspicus	M.transcaspicus	T1	fertile males, fertile females	5 m	NA	NA	NA	NA	NA	NA	40	0	0	0	0	32	26.7812	1.09939
M.rossiameridionalis	M.rossiameridionalis	R1	fertile males, fertile females	1 year	NA	NA	NA	NA	NA	NA	44	0	0	0	0	25	27.48	0.962635
M.arvalis "arvalis"	M.arvalis "arvalis"	A1	fertile males, fertile females	3.5 m	NA	NA	NA	NA	NA	NA	40	0	0	0	0	28	29.6429	2.16392
List of abbreviations:
SER – Sertoli cells
SPG – Spermatogonium
SPC – Spermatocyte
SPTD – Spermatid
