# Supplementary material for: Reproductive Isolation Between Taxonomically Controversial Forms of the Gray Voles (Microtus, Rodentia; Arvicolinae): Cytological Mechanisms and Taxonomical Implications
Source: Front Genet. 2021 May 10;12:653837. doi: 10.3389/fgene.2021.653837 (PMC8141921; doi:10.3389/fgene.2021.653837)
Supplement: Supplementary file 1 [file Data_Sheet_1.ZIP › Bikchurina_Supplementary_Materials/Bikchurina_Supplementary_Table_6.XLSX]

## Sheet: Supplementary Table 6
Supplementary Table 6 | Information about the frequency of different cell types in the testes of F1 vole hybrids and M. mystacinus.
Specimen	№ of view field	SER	SPG	SPC	SPTD	SPG/SER	SPC/SPG	SPTD/SPC		List of abbreviations:
RK4	1	11	4	17	55	0.363636	4.25	3.23529		KR – Microtus kermanensis (dams) x M.rossiameridionalis (sires)
	2	5	3	13	32	0.6	4.33333	2.46154		RK – M.rossiameridionalis (dams) x M.kermanensis (sires)
	3	8	9	10	31	1.125	1.11111	3.1		MR – M.mystacinus (dams) x M.rossiameridionalismanensis (sires)
	4	12	5	16	41	0.416667	3.2	2.5625		RM – M.rossiameridionalis (dams) x M.mystacinus(sires)
	5	5	4	14	52	0.8	3.5	3.71429		AK – M.arvalis "obscurus" (dams) x M.kermanensis (sires)
	6	8	6	24	33	0.75	4	1.375		KT – M. kermanensis (dams) x M.transcaspicus (sires)
	7	9	4	21	42	0.444444	5.25	2		M – M.mystacinus
	8	5	4	15	36	0.8	3.75	2.4		SER – Sertoli cells
	9	5	12	19	46	2.4	1.58333	2.42105		SPG – Spermatogonium
	10	13	7	13	30	0.538462	1.85714	2.30769		SPC – Spermatocyte
	11	6	5	13	47	0.833333	2.6	3.61538		SPTD – Spermatid
	12	10	4	20	49	0.4	5	2.45
	13	4	4	11	37	1	2.75	3.36364
	14	35	30	78	186	0.857143	2.6	2.38462
	15	40	46	62	110	1.15	1.34783	1.77419
	16	34	44	79	96	1.29412	1.79545	1.21519
	17	29	12	35	107	0.413793	2.91667	3.05714
	18	36	19	66	116	0.527778	3.47368	1.75758
	19	14	13	20	33	0.928571	1.53846	1.65
	20	8	7	15	47	0.875	2.14286	3.13333
RM2	1	17	12	41	0	0.705882	3.41667	0
	2	18	6	56	0	0.333333	9.33333	0
	3	21	11	48	0	0.52381	4.36364	0
	4	21	20	57	0	0.952381	2.85	0
	5	13	11	36	0	0.846154	3.27273	0
	6	19	10	26	0	0.526316	2.6	0
	7	11	3	28	0	0.272727	9.33333	0
	8	15	7	34	0	0.466667	4.85714	0
	9	19	13	57	4	0.684211	4.38462	0.0701754
	10	31	11	40	0	0.354839	3.63636	0
	11	23	11	41	0	0.478261	3.72727	0
	12	13	8	37	0	0.615385	4.625	0
	13	14	7	59	0	0.5	8.42857	0
	14	22	12	61	0	0.545455	5.08333	0
	15	8	5	23	0	0.625	4.6	0
	16	19	7	39	4	0.368421	5.57143	0.102564
	17	17	7	30	0	0.411765	4.28571	0
	18	16	7	40	5	0.4375	5.71429	0.125
	19	14	8	38	0	0.571429	4.75	0
	20	14	9	38	0	0.642857	4.22222	0
	21	21	6	28	0	0.285714	4.66667	0
	22	25	21	13	0	0.84	0.619048	0
	23	18	14	55	0	0.777778	3.92857	0
	24	28	18	30	0	0.642857	1.66667	0
	25	17	14	20	0	0.823529	1.42857	0
RM1	1	20	9	12	1	0.45	1.33333	0.0833333
	2	20	10	9	0	0.5	0.9	0
	3	13	15	20	0	1.15385	1.33333	0
	4	14	6	13	0	0.428571	2.16667	0
	5	14	10	11	0	0.714286	1.1	0
	6	13	10	11	0	0.769231	1.1	0
	7	19	13	19	0	0.684211	1.46154	0
	8	13	9	37	0	0.692308	4.11111	0
	9	17	10	51	0	0.588235	5.1	0
	10	15	7	23	0	0.466667	3.28571	0
	11	17	10	21	0	0.588235	2.1	0
	12	15	9	28	6	0.6	3.11111	0.214286
	13	10	5	42	0	0.5	8.4	0
	14	11	11	55	0	1	5	0
	15	11	6	17	0	0.545455	2.83333	0
	16	15	5	23	0	0.333333	4.6	0
	17	17	5	20	2	0.294118	4	0.1
	18	16	13	21	0	0.8125	1.61538	0
	19	39	33	63	0	0.846154	1.90909	0
	20	30	20	44	0	0.666667	2.2	0
	21	89	80	140	3	0.898876	1.75	0.0214286
	22	95	96	173	6	1.01053	1.80208	0.0346821
	23	110	76	119	4	0.690909	1.56579	0.0336134
	24	28	18	41	0	0.642857	2.27778	0
	25	16	11	26	0	0.6875	2.36364	0
RM4	1	27	11	48	0	0.407407	4.36364	0
	2	18	16	24	0	0.888889	1.5	0
	3	24	14	15	0	0.583333	1.07143	0
	4	80	12	31	3	0.15	2.58333	0.0967742
	5	20	11	47	0	0.55	4.27273	0
	6	19	10	25	0	0.526316	2.5	0
	7	30	17	15	7	0.566667	0.882353	0.466667
	8	16	10	41	0	0.625	4.1	0
	9	22	14	34	0	0.636364	2.42857	0
	10	15	13	34	0	0.866667	2.61538	0
	11	22	9	38	2	0.409091	4.22222	0.0526316
	12	15	8	7	0	0.533333	0.875	0
	13	25	18	8	5	0.72	0.444444	0.625
	14	28	17	34	0	0.607143	2	0
	15	19	13	28	0	0.684211	2.15385	0
	16	19	9	27	0	0.473684	3	0
	17	11	5	31	0	0.454545	6.2	0
	18	16	16	46	0	1	2.875	0
	19	15	10	45	0	0.666667	4.5	0
	20	18	7	31	0	0.388889	4.42857	0
	21	19	14	44	0	0.736842	3.14286	0
	22	16	10	39	0	0.625	3.9	0
	23	20	20	40	0	1	2	0
	24	14	13	30	0	0.928571	2.30769	0
	25	24	8	57	0	0.333333	7.125	0
RM3	1	16	14	20	0	0.875	1.42857	0
	2	20	20	35	0	1	1.75	0
	3	17	6	40	0	0.352941	6.66667	0
	4	15	8	29	0	0.533333	3.625	0
	5	15	10	26	0	0.666667	2.6	0
	6	13	14	29	0	1.07692	2.07143	0
	7	27	29	80	0	1.07407	2.75862	0
	8	53	44	174	0	0.830189	3.95455	0
	9	49	55	115	0	1.12245	2.09091	0
	10	19	20	59	0	1.05263	2.95	0
	11	74	60	172	0	0.810811	2.86667	0
	12	76	66	183	0	0.868421	2.77273	0
	13	77	54	219	0	0.701299	4.05556	0
	14	79	76	179	0	0.962025	2.35526	0
	15	43	55	123	0	1.27907	2.23636	0
MR1	1	20	10	27	1	0.5	2.7	0.037037
	2	13	7	45	0	0.538462	6.42857	0
	3	13	9	31	0	0.692308	3.44444	0
	4	12	9	44	0	0.75	4.88889	0
	5	13	11	31	0	0.846154	2.81818	0
	6	14	9	72	0	0.642857	8	0
	7	16	7	48	7	0.4375	6.85714	0.145833
	8	23	13	47	0	0.565217	3.61538	0
	9	9	16	12	0	1.77778	0.75	0
	10	17	16	15	0	0.941176	0.9375	0
	11	20	28	14	2	1.4	0.5	0.142857
	12	22	19	32	0	0.863636	1.68421	0
	13	12	6	30	0	0.5	5	0
	14	25	16	48	0	0.64	3	0
	15	11	8	19	0	0.727273	2.375	0
	16	16	11	60	0	0.6875	5.45455	0
	17	20	14	40	0	0.7	2.85714	0
	18	17	20	31	0	1.17647	1.55	0
	19	14	9	31	0	0.642857	3.44444	0
	20	8	6	32	0	0.75	5.33333	0
	21	17	13	40	1	0.764706	3.07692	0.025
	22	15	17	29	0	1.13333	1.70588	0
	23	18	11	35	0	0.611111	3.18182	0
	24	12	13	48	0	1.08333	3.69231	0
	25	29	18	76	9	0.62069	4.22222	0.118421
RK1	1	6	5	17	26	0.833333	3.4	1.52941
	2	12	10	38	14	0.833333	3.8	0.368421
	3	9	13	18	4	1.44444	1.38462	0.222222
	4	10	21	26	13	2.1	1.2381	0.5
	5	13	16	32	24	1.23077	2	0.75
	6	7	17	38	9	2.42857	2.23529	0.236842
	7	4	11	21	5	2.75	1.90909	0.238095
	8	5	7	24	33	1.4	3.42857	1.375
	9	5	24	17	2	4.8	0.708333	0.117647
	10	5	10	36	12	2	3.6	0.333333
	11	3	15	23	3	5	1.53333	0.130435
	12	8	6	25	3	0.75	4.16667	0.12
	13	6	10	29	6	1.66667	2.9	0.206897
	14	5	7	30	5	1.4	4.28571	0.166667
	15	3	10	25	52	3.33333	2.5	2.08
	16	4	13	26	15	3.25	2	0.576923
	17	1	11	38	23	11	3.45455	0.605263
	18	5	10	25	18	2	2.5	0.72
	19	3	16	20	2	5.33333	1.25	0.1
	20	4	15	28	9	3.75	1.86667	0.321429
	21	2	6	18	4	3	3	0.222222
	22	1	4	14	27	4	3.5	1.92857
	23	4	3	39	50	0.75	13	1.28205
	24	1	8	19	3	8	2.375	0.157895
	25	2	4	25	36	2	6.25	1.44
RK2	1	4	4	0	0	1	0	NaN
	2	6	6	0	0	1	0	NaN
	3	10	8	0	0	0.8	0	NaN
	4	22	9	0	0	0.409091	0	NaN
	5	25	10	0	0	0.4	0	NaN
	6	23	10	0	0	0.434783	0	NaN
	7	18	17	0	0	0.944444	0	NaN
	8	15	15	0	0	1	0	NaN
	9	17	23	0	0	1.35294	0	NaN
	10	71	55	0	0	0.774648	0	NaN
	11	106	63	0	0	0.59434	0	NaN
	12	72	82	0	0	1.13889	0	NaN
	13	56	40	0	0	0.714286	0	NaN
	14	85	78	0	0	0.917647	0	NaN
	15	57	64	0	0	1.12281	0	NaN
	16	29	32	0	0	1.10345	0	NaN
RK3	1	14	16	52	55	1.14286	3.25	1.05769
	2	28	27	69	10	0.964286	2.55556	0.144928
	3	20	43	69	56	2.15	1.60465	0.811594
	4	28	17	55	9	0.607143	3.23529	0.163636
	5	19	42	54	64	2.21053	1.28571	1.18519
	6	17	17	40	11	1	2.35294	0.275
	7	15	24	58	2	1.6	2.41667	0.0344828
	8	23	29	38	5	1.26087	1.31034	0.131579
	9	14	23	50	0	1.64286	2.17391	0
	10	24	39	70	64	1.625	1.79487	0.914286
	11	20	29	93	51	1.45	3.2069	0.548387
	12	25	37	80	0	1.48	2.16216	0
	13	26	36	68	26	1.38462	1.88889	0.382353
	14	12	32	69	37	2.66667	2.15625	0.536232
	15	10	17	48	76	1.7	2.82353	1.58333
	16	20	48	74	26	2.4	1.54167	0.351351
	17	8	19	30	0	2.375	1.57895	0
	18	10	23	65	18	2.3	2.82609	0.276923
	19	17	34	81	28	2	2.38235	0.345679
	20	15	19	59	10	1.26667	3.10526	0.169492
KR1	1	20	12	33	69	0.6	2.75	2.09091
	2	23	28	92	8	1.21739	3.28571	0.0869565
	3	13	52	61	60	4	1.17308	0.983607
	4	14	21	41	0	1.5	1.95238	0
	5	26	54	60	49	2.07692	1.11111	0.816667
	6	32	31	58	6	0.96875	1.87097	0.103448
	7	32	51	2	12	1.59375	0.0392157	6
	8	38	48	62	78	1.26316	1.29167	1.25806
	9	20	33	59	37	1.65	1.78788	0.627119
	10	29	52	66	0	1.7931	1.26923	0
	11	17	25	63	3	1.47059	2.52	0.047619
	12	12	19	33	71	1.58333	1.73684	2.15152
	13	7	11	14	40	1.57143	1.27273	2.85714
	14	18	30	55	65	1.66667	1.83333	1.18182
	15	17	23	31	70	1.35294	1.34783	2.25806
	16	6	10	18	18	1.66667	1.8	1
	17	24	26	60	56	1.08333	2.30769	0.933333
	18	28	23	48	66	0.821429	2.08696	1.375
	19	11	9	31	43	0.818182	3.44444	1.3871
	20	19	10	49	46	0.526316	4.9	0.938776
	21	32	66	73	22	2.0625	1.10606	0.30137
	22	26	55	60	34	2.11538	1.09091	0.566667
	23	13	16	37	81	1.23077	2.3125	2.18919
	24	17	35	54	17	2.05882	1.54286	0.314815
	25	13	24	30	22	1.84615	1.25	0.733333
AK1	1	12	16	16	17	1.33333	1	1.0625
	2	12	16	21	7	1.33333	1.3125	0.333333
	3	17	24	25	10	1.41176	1.04167	0.4
	4	15	14	31	18	0.933333	2.21429	0.580645
	5	14	13	14	13	0.928571	1.07692	0.928571
	6	12	14	18	32	1.16667	1.28571	1.77778
	7	10	18	22	13	1.8	1.22222	0.590909
	8	9	20	20	7	2.22222	1	0.35
	9	15	10	22	5	0.666667	2.2	0.227273
	10	12	8	14	24	0.666667	1.75	1.71429
	11	14	18	30	34	1.28571	1.66667	1.13333
	12	17	19	16	24	1.11765	0.842105	1.5
	13	12	15	12	15	1.25	0.8	1.25
	14	16	13	33	20	0.8125	2.53846	0.606061
	15	17	25	26	12	1.47059	1.04	0.461538
	16	14	23	30	13	1.64286	1.30435	0.433333
	17	17	26	40	22	1.52941	1.53846	0.55
	18	19	16	33	20	0.842105	2.0625	0.606061
	19	16	19	30	8	1.1875	1.57895	0.266667
	20	10	11	16	8	1.1	1.45455	0.5
	21	18	12	39	11	0.666667	3.25	0.282051
	22	22	13	29	19	0.590909	2.23077	0.655172
	23	15	16	19	6	1.06667	1.1875	0.315789
	24	16	10	26	9	0.625	2.6	0.346154
	25	13	17	23	10	1.30769	1.35294	0.434783
	26	23	10	31	6	0.434783	3.1	0.193548
	27	8	9	17	9	1.125	1.88889	0.529412
	28	15	22	29	24	1.46667	1.31818	0.827586
	29	20	24	27	8	1.2	1.125	0.296296
	30	18	24	26	6	1.33333	1.08333	0.230769
AK2	1	18	11	27	0	0.611111	2.45455	0
	2	36	23	30	0	0.638889	1.30435	0
	3	19	15	27	6	0.789474	1.8	0.222222
	4	11	11	17	2	1	1.54545	0.117647
	5	12	9	28	3	0.75	3.11111	0.107143
	6	20	28	23	4	1.4	0.821429	0.173913
	7	25	13	41	9	0.52	3.15385	0.219512
	8	8	8	16	7	1	2	0.4375
	9	20	11	52	2	0.55	4.72727	0.0384615
	10	19	25	55	5	1.31579	2.2	0.0909091
	11	23	15	44	7	0.652174	2.93333	0.159091
	12	24	12	35	5	0.5	2.91667	0.142857
	13	22	13	51	4	0.590909	3.92308	0.0784314
	14	20	17	51	7	0.85	3	0.137255
	15	17	11	23	1	0.647059	2.09091	0.0434783
	16	12	11	30	0	0.916667	2.72727	0
	17	16	16	47	1	1	2.9375	0.0212766
	18	7	8	26	0	1.14286	3.25	0
	19	12	12	33	1	1	2.75	0.030303
	20	13	13	37	2	1	2.84615	0.0540541
	21	9	9	22	0	1	2.44444	0
	22	13	13	25	0	1	1.92308	0
	23	18	18	31	0	1	1.72222	0
AK3	1	38	18	2	0	0.473684	0.111111	0
	2	19	17	35	7	0.894737	2.05882	0.2
	3	14	14	47	0	1	3.35714	0
	4	6	6	25	0	1	4.16667	0
	5	16	16	33	0	1	2.0625	0
	6	14	14	30	0	1	2.14286	0
	7	18	18	33	0	1	1.83333	0
	8	26	26	46	10	1	1.76923	0.217391
	9	16	29	47	4	1.8125	1.62069	0.0851064
	10	20	22	53	0	1.1	2.40909	0
	11	22	23	44	0	1.04545	1.91304	0
	12	29	39	80	12	1.34483	2.05128	0.15
	13	22	25	40	0	1.13636	1.6	0
	14	15	22	10	0	1.46667	0.454545	0
	15	35	25	46	0	0.714286	1.84	0
	16	25	21	38	0	0.84	1.80952	0
	17	323	231	312	27	0.71517	1.35065	0.0865385
	18	250	185	267	0	0.74	1.44324	0
	19	56	40	114	0	0.714286	2.85	0
	20	174	168	180	5	0.965517	1.07143	0.0277778
	21	130	123	154	20	0.946154	1.25203	0.12987
	22	136	164	214	0	1.20588	1.30488	0
	23	196	182	295	11	0.928571	1.62088	0.0372881
KR2	1	12	18	24	40	1.5	1.33333	1.66667
	2	10	9	13	28	0.9	1.44444	2.15385
	3	12	13	14	37	1.08333	1.07692	2.64286
	4	10	11	26	59	1.1	2.36364	2.26923
	5	42	39	52	110	0.928571	1.33333	2.11538
	6	15	14	18	49	0.933333	1.28571	2.72222
	7	10	14	12	32	1.4	0.857143	2.66667
	8	13	14	12	31	1.07692	0.857143	2.58333
	9	11	13	8	37	1.18182	0.615385	4.625
	10	64	78	137	266	1.21875	1.75641	1.94161
	11	11	14	16	39	1.27273	1.14286	2.4375
	12	16	10	9	27	0.625	0.9	3
	13	19	16	27	59	0.842105	1.6875	2.18519
	14	13	22	11	47	1.69231	0.5	4.27273
	15	75	66	144	175	0.88	2.18182	1.21528
	16	12	14	16	39	1.16667	1.14286	2.4375
	17	15	17	20	41	1.13333	1.17647	2.05
	18	10	21	16	62	2.1	0.761905	3.875
	19	7	12	13	57	1.71429	1.08333	4.38462
	20	108	89	149	222	0.824074	1.67416	1.48993
	21	15	16	23	68	1.06667	1.4375	2.95652
	22	14	17	32	32	1.21429	1.88235	1
	23	15	19	28	22	1.26667	1.47368	0.785714
	24	29	16	43	69	0.551724	2.6875	1.60465
	25	89	85	132	311	0.955056	1.55294	2.35606
KR3	1	12	20	25	66	1.66667	1.25	2.64
	2	20	22	25	26	1.1	1.13636	1.04
	3	20	26	21	34	1.3	0.807692	1.61905
	4	15	13	23	2	0.866667	1.76923	0.0869565
	5	9	8	6	5	0.888889	0.75	0.833333
	6	13	13	22	1	1	1.69231	0.0454545
	7	9	16	13	26	1.77778	0.8125	2
	8	16	7	30	3	0.4375	4.28571	0.1
	9	12	14	12	39	1.16667	0.857143	3.25
	10	17	7	20	2	0.411765	2.85714	0.1
	11	18	9	27	6	0.5	3	0.222222
	12	35	25	41	1	0.714286	1.64	0.0243902
	13	22	30	9	4	1.36364	0.3	0.444444
	14	38	52	58	6	1.36842	1.11538	0.103448
	15	23	24	20	21	1.04348	0.833333	1.05
	16	8	18	16	30	2.25	0.888889	1.875
	17	11	3	13	3	0.272727	4.33333	0.230769
	18	6	2	10	19	0.333333	5	1.9
	19	10	9	14	24	0.9	1.55556	1.71429
	20	11	12	14	17	1.09091	1.16667	1.21429
	21	12	7	24	2	0.583333	3.42857	0.0833333
	22	10	8	33	2	0.8	4.125	0.0606061
	23	24	73	80	66	3.04167	1.09589	0.825
	24	51	41	88	117	0.803922	2.14634	1.32955
	25	15	10	29	2	0.666667	2.9	0.0689655
	26	22	18	18	24	0.818182	1	1.33333
	27	20	20	21	34	1	1.05	1.61905
KT1	1	16	11	15	0	0.6875	1.36364	0
	2	17	11	0	0	0.647059	0	0
	3	27	16	21	0	0.592593	1.3125	0
	4	23	15	21	0	0.652174	1.4	0
	5	25	12	7	3	0.48	0.583333	0.428571
	6	152	188	151	4	1.23684	0.803191	0.0264901
	7	44	16	1	5	0.363636	0.0625	5
	8	25	24	22	2	0.96	0.916667	0.0909091
	9	21	9	30	1	0.428571	3.33333	0.0333333
	10	23	9	0	0	0.391304	0	0
	11	28	14	2	0	0.5	0.142857	0
	12	22	13	23	0	0.590909	1.76923	0
	13	173	176	143	0	1.01734	0.8125	0
	14	23	8	0	0	0.347826	0	0
	15	23	18	2	0	0.782609	0.111111	0
	16	27	27	14	0	1	0.518519	0
	17	24	21	21	0	0.875	1	0
	18	33	24	29	0	0.727273	1.20833	0
	19	33	39	4	0	1.18182	0.102564	0
	20	139	185	135	12	1.33094	0.72973	0.0888889
	21	32	16	27	2	0.5	1.6875	0.0740741
	22	22	9	28	0	0.409091	3.11111	0
	23	23	19	25	0	0.826087	1.31579	0
	24	21	9	44	0	0.428571	4.88889	0
	25	25	25	30	0	1	1.2	0
	26	28	19	37	0	0.678571	1.94737	0
	27	20	27	22	0	1.35	0.814815	0
	28	111	88	111	4	0.792793	1.26136	0.036036
	29	32	13	19	0	0.40625	1.46154	0
	30	22	10	29	0	0.454545	2.9	0
	31	31	23	18	0	0.741935	0.782609	0
	32	22	19	45	0	0.863636	2.36842	0
	33	123	101	126	4	0.821138	1.24752	0.031746
	34	16	16	43	1	1	2.6875	0.0232558
	35	6	7	5	0	1.16667	0.714286	0
KT2	1	142	149	114	12	1.0493	0.765101	0.105263
	2	119	82	36	2	0.689076	0.439024	0.0555556
	3	136	123	58	3	0.904412	0.471545	0.0517241
	4	23	11	6	0	0.478261	0.545455	0
	5	18	22	8	0	1.22222	0.363636	0
	6	27	10	10	0	0.37037	1	0
	7	26	15	0	0	0.576923	0	0
	8	26	10	20	0	0.384615	2	0
	9	20	15	8	0	0.75	0.533333	0
	10	10	13	8	0	1.3	0.615385	0
	11	22	15	6	0	0.681818	0.4	0
	12	24	23	0	0	0.958333	0	0
	13	25	18	7	9	0.72	0.388889	1.28571
	14	24	21	16	3	0.875	0.761905	0.1875
	15	20	18	11	5	0.9	0.611111	0.454545
	16	29	22	23	4	0.758621	1.04545	0.173913
	17	10	12	11	3	1.2	0.916667	0.272727
	18	17	21	1	1	1.23529	0.047619	1
	19	15	13	2	0	0.866667	0.153846	0
	20	168	148	109	4	0.880952	0.736486	0.0366972
	21	28	21	15	0	0.75	0.714286	0
	22	27	18	13	0	0.666667	0.722222	0
	23	18	18	15	0	1	0.833333	0
	24	25	16	12	4	0.64	0.75	0.333333
	25	26	15	5	0	0.576923	0.333333	0
	26	21	14	2	0	0.666667	0.142857	0
	27	26	16	18	0	0.615385	1.125	0
	28	141	152	100	16	1.07801	0.657895	0.16
	29	18	22	0	0	1.22222	0	0
	30	13	21	9	3	1.61538	0.428571	0.333333
	31	11	15	1	1	1.36364	0.0666667	1
	32	30	23	10	1	0.766667	0.434783	0.1
	33	20	16	8	3	0.8	0.5	0.375
	34	18	15	10	0	0.833333	0.666667	0
	35	22	17	17	0	0.772727	1	0
	36	21	19	26	2	0.904762	1.36842	0.0769231
	37	168	138	92	8	0.821429	0.666667	0.0869565
	38	156	112	89	7	0.717949	0.794643	0.0786517
	39	134	98	120	13	0.731343	1.22449	0.108333
M1	1	37	44	52	171	1.18919	1.18182	3.28846
	2	45	53	76	286	1.17778	1.43396	3.76316
	3	52	81	75	252	1.55769	0.925926	3.36
	4	35	45	81	281	1.28571	1.8	3.46914
	5	10	12	23	66	1.2	1.91667	2.86957
	6	14	8	20	72	0.571429	2.5	3.6
