# Supplementary material for: Reproductive Isolation Between Taxonomically Controversial Forms of the Gray Voles (Microtus, Rodentia; Arvicolinae): Cytological Mechanisms and Taxonomical Implications
Source: Front Genet. 2021 May 10;12:653837. doi: 10.3389/fgene.2021.653837 (PMC8141921; doi:10.3389/fgene.2021.653837)
Supplement: Supplementary file 1 [file Data_Sheet_1.ZIP › Bikchurina_Supplementary_Materials/Bikchurina_Supplementary_Table_7.XLSX]

## Sheet: Supplementary Table 7
Supplementary Table 7 | Information about the univalents, asynapsed and synapsed elements count separately for F1 hybrids between the species of the same karyotypes and their parental species.
Specimen	Cell №	Number of univalents		Number of bivalents with partial asynapsis		Number of synapsed bivalents			List of abbreviations:
		metacentric	acrocentric	metacentric	acrocentric	metacentric	acrocentric		KR – Microtus kermanensis (dams) x M.rossiameridionalis (sires)
KR2	1		2			1	25		RK – M.rossiameridionalis (dams) x M.kermanensis (sires)
KR2	2		2			1	25		MR – M.mystacinus (dams) x M.rossiameridionalismanensis (sires)
KR2	3		2			1	25		RM – M.rossiameridionalis (dams) x M.mystacinus(sires)
KR2	4		2			1	25		M – M.mystacinus
KR2	5		2			1	25		T – M.transcaspicus
KR2	6		2			1	25		R – M.rossiameridionalis
KR2	7		2			1	25		A – M.arvalis "arvalis"
KR2	8		2		1	1	24
KR2	9		2			1	25
KR2	10		2			1	25
KR2	11		2			1	25
KR2	12		2			1	25
KR2	13		2			1	25
KR2	14		2			1	25
KR2	15		2			1	25
KR2	16		2			1	25
KR2	17		2			1	25
KR2	18		2			1	25
KR2	19		2			1	25
KR2	20		2			1	25
KR2	21		2			1	25
KR2	22		2			1	25
KR2	23		2			1	25
KR2	24		2			1	25
KR2	25		2			1	25
KR2	26		2		1	1	24
KR2	27		2			1	25
KR2	28		2			1	25
KR2	29		2			1	25
KR2	30		2			1	25
KR2	31		2			1	25
KR2	32		2			1	25
KR2	33		2			1	25
KR2	34		2			1	25
KR2	35		2			1	25
KR2	36		2			1	25
KR2	37		2			1	25
KR2	38		2			1	25
KR2	39		2			1	25
KR2	40		2			1	25
KR2	41		2			1	25
KR2	42		2			1	25
KR2	43		2			1	25
KR2	44		2			1	25
KR2	45		2			1	25
KR2	46		2			1	25
KR2	47	2	2			0	25
KR2	48		2			1	25
KR2	49		2			1	25
KR2	50		2			1	25
KR2	51	2	2			0	25
KR2	52		2			1	25
KR2	53	2	2			0	25
KR2	54		2			1	25
KR2	55		2		1	1	24
KR2	56		2			1	25
KR2	57		2			1	25
KR2	58		2			1	25
KR2	59		2			1	25
KR2	60		2			1	25
KR2	61		2			1	25
KR2	62	2	2			0	25
KR2	63		2			1	25
KR2	64		2			1	25
KR2	65		2			1	25
KR2	66		2			1	25
KR2	67		2			1	25
KR2	68		2			1	25
KR2	69		2			1	25
KR2	70		2			1	25
KR2	71		2			1	25
KR2	72		2			1	25
KR2	73		2			1	25
KR2	74		2			1	25
KR2	75		2			1	25
KR2	76		2			1	25
KR2	77		2			1	25
KR2	78		2			1	25
KR2	79		2			1	25
KR3	1		2			1	25
KR3	2	2	4			0	24
KR3	3	2	6			0	23
KR3	4		2			1	25
KR3	5		2			1	25
KR3	6		2			1	25
KR3	7		2			1	25
KR3	8	2	2			0	25
KR3	9		2			1	25
KR3	10		2			1	25
KR3	11		2			1	25
KR3	12		2			1	25
KR3	13		2			1	25
KR3	14		2			1	25
KR3	15		2			1	25
KR3	16		2			1	25
KR3	17		2			1	25
KR3	18		2			1	25
KR3	19		2			1	25
KR3	20		2			1	25
KR3	21		2			1	25
KR3	22		2			1	25
KR3	23	2	2			0	25
KR3	24		4			1	24
KR3	25		2			1	25
KR3	26		2			1	25
KR3	27		2			1	25
KR3	28		2			1	25
KR3	29		2			1	25
KR3	30		2			1	25
KR3	31		2			1	25
KR3	32		2			1	25
KR3	33	2	4			0	24
KR3	34		2			1	25
KR3	35		2			1	25
KR3	36	2	2			0	25
KR3	37		2			1	25
KR3	38		2			1	25
KR3	39	2	2			0	25
KR3	40	2	2			0	25
KR3	41		2			1	25
KR3	42		2			1	25
KR3	43		2			1	25
KR3	44		2			1	25
KR3	45		2			1	25
KR3	46	2	2			0	25
KR3	47		2			1	25
KR3	48	2	2			0	25
KR3	49		2			1	25
KR3	50	2	2			0	25
KR3	51		2			1	25
KR3	52		4			1	24
KR3	53		2			1	25
KR3	54		2			1	25
KR3	55		2			1	25
KR3	56		2			1	25
KR3	57		2			1	25
KR3	58		2			1	25
KR3	59	2	2			0	25
KR3	60		2		1	1	24
KR3	61		2			1	25
KR3	62		2		2	1	23
KR3	63		2			1	25
KR3	64		4			1	24
KR3	65		2			1	25
KR3	66		2			1	25
KR3	67		2			1	25
KR3	68		2			1	25
KR3	69		2			1	25
KR3	70		2			1	25
KR3	71		2			1	25
KR3	72		2			1	25
KR3	73		2			1	25
KR3	74	2	2			0	25
KR3	75		2			1	25
KR3	76		2			1	25
KR3	77	2	2			0	25
KR3	78		2			1	25
KR3	79		2			1	25
KR3	80		2			1	25
KR3	81		2			1	25
KR3	82		2			1	25
KR3	83		2	1		0	25
KR3	84		2			1	25
KR3	85		2			1	25
RK1	1	2	2			0	25
RK1	2		2		1	1	24
RK1	3		2			1	25
RK1	4		2			1	25
RK1	5		2			1	25
RK1	6		2			1	25
RK1	7		2			1	25
RK1	8		2			1	25
RK1	9		2			1	25
RK1	10		2			1	25
RK1	11		2			1	25
RK1	12		2			1	25
RK1	13		2			1	25
RK1	14	2	2			0	25
RK1	15		2			1	25
RK1	16	2	2			0	25
RK1	17		2			1	25
RK1	18		4		1	1	23
RK1	19		2			1	25
RK1	20		2			1	25
RK1	21		2			1	25
RK1	22		2			1	25
RK1	23		2			1	25
RK1	24		2			1	25
RK1	25		2			1	25
RK1	26		2			1	25
RK1	27		2			1	25
RK1	28		2			1	25
RK1	29	2	2			0	25
RK1	30		2			1	25
RK1	31		2			1	25
RK1	32		2			1	25
RK1	33		2			1	25
RK1	34		2			1	25
RK1	35	2	2			0	25
RK1	36		2			1	25
RK1	37		2			1	25
RK1	38		2			1	25
RK1	39		2			1	25
RK1	40		4			1	24
RK1	41		2			1	25
RK1	42		2			1	25
RK1	43		2			1	25
RK1	44		2			1	25
RK1	45		2			1	25
RK1	46		4			1	24
RK1	47		2			1	25
RK1	48		2			1	25
RK1	49		2			1	25
RK1	50	2	2			0	25
RK1	51		2			1	25
RK1	52		2			1	25
RK1	53		2			1	25
RK1	54		2			1	25
RK1	55		2			1	25
RK1	56		2			1	25
RK1	57		2			1	25
RK1	58		2			1	25
RK1	59		2			1	25
RK1	60		2			1	25
RK1	61		2			1	25
RK1	62		2			1	25
RK1	63		2			1	25
RK1	64		2			1	25
RK1	65		2			1	25
RK1	66		2			1	25
RK1	67		2			1	25
RK1	68		2			1	25
RK1	69		4			1	24
RK1	70	2	2			0	25
RK1	71		2			1	25
RK1	72		2			1	25
RK1	73		2			1	25
RK1	74		2			1	25
RK1	75		2			1	25
RK1	76		2			1	25
RK1	77		2			1	25
RK1	78		2			1	25
RK1	79		2			1	25
RK1	80		2			1	25
RK1	81		2			1	25
RK1	82	2	2			0	25
RK1	83	2	2		1	0	24
RK1	84		2			1	25
RK1	85		2			1	25
RK1	86		2			1	25
RK1	87		2			1	25
RK1	88		2			1	25
RK1	89		2			1	25
RK1	90		2			1	25
RK1	91		2			1	25
RK1	92	2	2			0	25
RK1	93		2			1	25
RK1	94		2	1		0	25
RK1	95		2			1	25
RK1	96		2			1	25
RK1	97		2			1	25
RK1	98		2			1	25
RK1	99	2	2			0	25
RK1	100		2			1	25
RK1	101		2			1	25
RK1	102		2			1	25
RK1	103		2			1	25
RK1	104		2			1	25
RK1	105		2			1	25
RK1	106		2			1	25
RK1	107		2			1	25
RK1	108		2			1	25
RK1	109		2			1	25
RK1	110		2			1	25
RK1	111		2			1	25
RK1	112	2	2			0	25
RK1	113		2			1	25
RK1	114		2			1	25
RK1	115		2			1	25
RK1	116		2			1	25
RK1	117		2			1	25
RK1	118		2			1	25
RK1	119		2			1	25
RK1	120		2			1	25
RK1	121		2			1	25
RK1	122	2	2			0	25
RK1	123		2			1	25
RK1	124		2			1	25
RK1	125	2	2			0	25
RK1	126		4			1	24
RK1	127		2			1	25
RK1	128		2			1	25
RK1	129	2	2			0	25
RK1	130		2			1	25
RK1	131		2			1	25
RK1	132	2	2			0	25
RK1	133	2	2			0	25
RK1	134		2			1	25
RK1	135		2			1	25
RK1	136	2	2			0	25
RK1	137		2			1	25
RK1	138		4			1	24
RK1	139	2	2			0	25
KR1	1		2			1	25
KR1	2		2			1	25
KR1	3	2	2		1	0	24
KR1	4		2			1	25
KR1	5		2			1	25
KR1	6		2			1	25
KR1	7		2			1	25
KR1	8		2			1	25
KR1	9		2			1	25
KR1	10		2			1	25
KR1	11	2	2			0	25
KR1	12		2			1	25
KR1	13		2			1	25
KR1	14		2			1	25
KR1	15		2			1	25
KR1	16		2			1	25
KR1	17		2			1	25
KR1	18		2			1	25
KR1	19		2			1	25
KR1	20		2			1	25
KR1	21		2			1	25
KR1	22		2			1	25
KR1	23		2			1	25
KR1	24		2			1	25
KR1	25		2			1	25
KR1	26		6			1	23
KR1	27		2			1	25
KR1	28		2			1	25
KR1	29		2			1	25
KR1	30		2			1	25
KR1	31		2			1	25
KR1	32		2			1	25
KR1	33		2			1	25
KR1	34		2			1	25
KR1	35		2			1	25
KR1	36	2	2			0	25
KR1	37		2			1	25
KR1	38	2	2			0	25
KR1	39	2	2			0	25
KR1	40		2			1	25
KR1	41	2	2			0	25
KR1	42		2			1	25
KR1	43		2			1	25
KR1	44		2			1	25
KR1	45		2			1	25
KR1	46		2			1	25
KR1	47		2			1	25
KR1	48		2			1	25
KR1	49		2			1	25
KR1	50		2			1	25
KR1	51		2			1	25
KR1	52		2			1	25
KR1	53		2			1	25
KR1	54		2		1	1	24
KR1	55		2			1	25
KR1	56		2			1	25
KR1	57		2			1	25
KR1	58		4			1	24
KR1	59		2			1	25
KR1	60		2			1	25
KR1	61		2			1	25
KR1	62		2			1	25
KR1	63		2			1	25
KR1	64		2			1	25
KR1	65		2			1	25
KR1	66		2			1	25
KR1	67		2			1	25
KR1	68		2			1	25
KR1	69		2			1	25
KR1	70		2			1	25
KR1	71		2			1	25
KR1	72		2			1	25
KR1	73		2			1	25
KR1	74	2	2			0	25
KR1	75		2			1	25
KR1	76		2			1	25
KR1	77		2			1	25
KR1	78		2			1	25
KR1	79		2			1	25
KR1	80		2			1	25
KR1	81		2			1	25
KR1	82		2			1	25
KR1	83		2			1	25
KR1	84		2			1	25
KR1	85		2			1	25
KR1	86		2			1	25
KR1	87		2			1	25
KR1	88		2			1	25
RK3	1		2		2	1	23
RK3	2		2		2	1	23
RK3	3	2	4			0	24
RK3	4		2		1	1	24
RK3	5		4			1	24
RK3	6		2			1	25
RK3	7		2		8	1	17
RK3	8		2			1	25
RK3	9		2			1	25
RK3	10		2		2	1	23
RK3	11		2			1	25
RK3	12		2			1	25
RK3	13		2		1	1	24
RK3	14		4			1	24
RK3	15		2			1	25
RK3	16		2			1	25
RK3	17		4	1		0	24
RK3	18		2			1	25
RK3	19		4			1	24
RK3	20		2			1	25
RK3	21		4			1	24
RK3	22		2			1	25
RK4	1		2			1	25
RK4	2		2			1	25
RK4	3		2			1	25
RK4	4		2			1	25
RK4	5		2			1	25
RK4	6		2			1	25
RK4	7		2			1	25
RK4	8		2			1	25
RK4	9		2			1	25
RK4	10		2			1	25
RK4	11		2			1	25
RK4	12		2			1	25
RK4	13		2			1	25
RK4	14		2			1	25
RK4	15		2			1	25
RK4	16		2			1	25
RK4	17		2			1	25
RK4	18		2			1	25
RK4	19		2			1	25
RK4	20		2			1	25
RK4	21		2			1	25
RK4	22		2			1	25
RK4	23		2			1	25
RK4	24		2			1	25
RK4	25		2			1	25
RK4	26		2			1	25
RK4	27		2			1	25
RK4	28		2			1	25
RK4	29		2			1	25
RK4	30		2			1	25
RK4	31		2			1	25
RK4	32		2			1	25
RK4	33		2			1	25
RK4	34		2			1	25
RK4	35		2			1	25
RK4	36		2			1	25
RK4	37		2			1	25
RK4	38		2			1	25
RK4	39		2			1	25
RK4	40		2			1	25
RK4	41		2			1	25
RK4	42		2			1	25
RK4	43		2			1	25
RK4	44		2			1	25
RK4	45		2			1	25
RK4	46		2			1	25
RK4	47		2			1	25
RK4	48		2			1	25
RK4	49		2			1	25
RK4	50		2			1	25
RK4	51		2			1	25
RK4	52		2			1	25
RK4	53		2			1	25
RK4	54		2			1	25
RK4	55		2			1	25
RK4	56		2			1	25
RK4	57		2			1	25
RK4	58		2			1	25
RK4	59		2			1	25
RK4	60		2			1	25
RK4	61		2			1	25
RK4	62		2			1	25
RK4	63		2			1	25
RK4	64		2			1	25
RK4	65		2			1	25
RK4	66		2			1	25
RK4	67		2			1	25
RK4	68		2			1	25
RK4	69		4			1	24
RM2	1		6	1	1	0	22
RM2	2	2	2			0	25
RM2	3	2	4			0	24
RM2	4		4	1		0	24
RM2	5	2	2			0	25
RM2	6		2			1	25
RM2	7	2	2			0	25
RM2	8	2	2			0	25
RM2	9	2	6			0	23
RM2	10		2			1	25
RM2	11	2	6			0	23
RM2	12	2	2			0	25
RM2	13	2	2			0	25
RM2	14		2			1	25
RM2	15		2			1	25
RM2	16		2			1	25
RM2	17		2			1	25
RM2	18	2	2			0	25
RM2	19	2	4			0	24
RM2	20		2			1	25
RM2	21		2			1	25
RM2	22		2			1	25
RM2	23		2			1	25
RM2	24		2		4	1	21
RM2	25		2			1	25
RM2	26	2	2			0	25
RM2	27		4		1	1	23
RM2	28		2			1	25
RM2	29	2	4			0	24
RM2	30		4			1	24
RM2	31		2			1	25
RM2	32		2			1	25
RM2	33	2	4			0	24
RM2	34		2			1	25
RM2	35		2	1	1	0	24
RM2	36		2			1	25
RM2	37		2			1	25
RM2	38	2	2			0	25
RM2	39		2			1	25
RM2	40		2			1	25
RM2	41		2			1	25
RM2	42		4			1	24
RM2	43		4			1	24
RM2	44		2			1	25
RM2	45		4			1	24
RM2	46		2			1	25
RM2	47		2			1	25
RM2	48		2			1	25
RM2	49	2	2			0	25
RM2	50		4			1	24
RM2	51	2	4			0	24
RM2	52		2			1	25
RM2	53		2			1	25
RM2	54		4			1	24
RM2	55	2	4			0	24
RM2	56	2	2			0	25
RM2	57		2			1	25
RM2	58		2	1		0	25
RM2	59		2			1	25
RM2	60		2			1	25
RM2	61	2	2			0	25
RM2	62		2			1	25
RM2	63		4			1	24
RM2	64		4			1	24
RM2	65		2			1	25
RM2	66		2			1	25
RM2	67	2	2			0	25
RM2	68		2			1	25
MR1	1	2	14		13		6
MR1	2	2	26		6		7
MR1	3		6		8	1	15
MR1	4		10		9	1	12
MR1	5	2	12		10		10
MR1	6		12	1	14		6
MR1	7		8		8	1	14
MR1	8	2	10		9		12
MR1	9		12		10	1	10
MR1	10		20	1	11		5
MR1	11		14		11	1	8
MR1	12		6		12	1	11
MR1	13		20		8	1	8
MR1	14		12		5	1	15
MR1	15		18	1	13		4
MR1	16		12	1	11		9
MR1	17	2	18		13		4
MR1	18	2	12		16		4
MR1	19		10		13	1	8
MR1	20		4		10	1	14
MR1	21	2	8		11		11
MR1	22	2	14		10		9
MR1	23		6	1	12		11
MR1	24		2			1	25
MR1	25	2	16		9		9
MR1	26		6		6	1	17
MR1	27	2	34		8		1
MR1	28	2	8		14		8
MR1	29		12	1	15		5
MR1	30	2	2		4		21
MR1	31		10		9	1	12
MR1	32		8		11	1	11
MR1	33		18	1	8		9
MR1	34		4		8	1	16
MR1	35		8		9	1	13
MR1	36		6		10	1	13
MR1	37		14		9	1	10
MR1	38		10	1	7		14
MR1	39		8	1	6		16
MR1	40		8		10	1	12
MR1	41		4		7	1	17
RM3	1	2	36		3		5
RM3	2		10		1	1	20
RM3	3	2	34		4		5
RM3	4	2	32		8		2
RM3	5	2	28		11		1
RM3	6	2	28		5		7
RM3	7	2	30		11
RM3	8	2	32		8		2
RM3	9	2	46		3
RM3	10	2	44		4
RM3	11	2	42		5
RM3	12	2	34		4		5
RM3	13	2	48		2
RM3	14	2	50		1
RM3	15	2	42		5
RM3	16	2	46		3
RM3	17	2	48		2
RM3	18	2	34		7		2
RM3	19	2	34		5		4
RM3	20	2	48		2
RM3	21	2	44		3		1
RM3	22	2	44		4
RM3	23	2	46		3
RM3	24	2	36		7		1
RM3	25	2	40		3		3
RM3	26	2	40		6
RM3	27	2	18		8		9
RM3	28	2	26		3		10
RM3	29	2	16		17		1
RM3	30	2	20		14		2
RM3	31	2	18		17
RM3	32	2	28		6		6
RM3	33	2	16		2		16
RM3	34	2	20		4		12
RM3	35	2	34		7		2
RM3	36	2	28		12
RM3	37	2	30		9		2
RM3	38	2	44		4
RM3	39	2	48		2
RM3	40	2	26		13
RM3	41	2	50		1
RM3	42	2	30		9		2
RM4	1	2	8		5		17
RM4	2	2	12		2		18
RM4	3	2	6				23
RM4	4	2	10		8		13
RM4	5	2	16		6		12
RM4	6	2	12		6		14
RM4	7		10		3	1	18
RM4	8	2	10		2		19
RM4	9		2		16	1	9
RM4	10	2	6		17		6
RM4	11	2	6		8		15
RM4	12	2	8		5		17
RM4	13	2	4		22		2
RM4	14	2	8		3		19
RM4	15	2	2				25
RM4	16	2	2				25
RM4	17	2	8		15		7
RM4	18	2	8		3		19
RM4	19		4			1	24
RM4	20		6		1	1	22
RM4	21	2	10		3		18
RM4	22		4	1	1		23
RM4	23	2	8		3		19
RM4	24	2	12		7		13
RM4	25	2	6		4		19
RM4	26	2	4		10		14
RM4	27		6	1	15		8
RM4	28	2	8		11		11
RM4	29	2	6		1		22
RM4	30	2	10		3		18
RM4	31	2	8		16		6
RM4	32		8	1	17		5
RM4	33		4			1	24
RM4	34		4		2	1	22
RM4	35	2	10		12		9
RM4	36	2	16		11		7
RM4	37		2			1	25
RM4	38		4	1	1		23
RM4	39	2	4				24
RM4	40	2	4		2		22
RM4	41		2	1			25
RM4	42	2	6		2		21
RM4	43		2			1	25
RM4	44	2	20		9		7
RM4	45	2	12		1		19
RM4	46	2	4		24
RM4	47	2	10		13		8
RM4	48		10	1	10		11
RM4	49	2	10		11		10
RM4	50	2	8		3		19
RM4	51	2	14		4		15
RM4	52	2	12		4		16
RM4	53	2	6		23
RM4	54	2	2		2		23
RM4	55	2	8		5		17
RM4	56	2	18		15		2
RM4	57		4		7	1	17
RM4	58	2	8		2		20
RM4	59	2	16		18
RM4	60	2	2				25
RM1	1	2	38		7
RM1	2	2	20		9		7
RM1	3	2	42		4		1
RM1	4	2	44		4
RM1	5	2	20		1		15
RM1	6	2	28		10		2
RM1	7	2	22		10		5
RM1	8	2	36		8
RM1	9	2	40		5		1
RM1	10	2	6				23
RM1	11	2	32		8		2
RM1	12	2	2				25
RM1	13	2	10		3		18
RM1	14	2	46		3
RM1	15	2	36		8
RM1	16	2	34		9
RM1	17	2	34		9
RM1	18	2	50		1
RM1	19	2	30		7		4
RM1	20	2	32		10
RM1	21	2	8		1		21
RM1	22		8	1	1		21
RM1	23	2	50		1
RM1	24	2	40		4		2
RM1	25	2	32		8		2
RM1	26	2	26		8		5
RM1	27	2	6		5		18
RM1	28	2	10		4		17
RM1	29	2	42		3		2
RM1	30	2	40		4		2
RM1	31	2	28		6		6
RM1	32	2	16		5		13
RM1	33		16		8	1	10
RM1	34	2	8		21		1
RM1	35		8	1	1		21
RM1	36	2	2				25
M1	1		2			1	25
	2		2			1	25
	3		2			1	25
	4		2			1	25
	5		2			1	25
	6		2			1	25
	7		2			1	25
	8		2			1	25
	9		2			1	25
	10		2			1	25
	11		2			1	25
	12		2			1	25
	13		2			1	25
	14		2			1	25
	15		2			1	25
	16		2			1	25
	17		2			1	25
	18		2			1	25
	19		2			1	25
	20		2			1	25
	21		2			1	25
	22		2			1	25
	23		2			1	25
	24		2			1	25
	25		2			1	25
	26		2			1	25
	27		2			1	25
	28		2			1	25
	29		2			1	25
	30		2			1	25
	31		2			1	25
	32		2			1	25
	33		2			1	25
	34		2			1	25
	35		2			1	25
	36		2			1	25
	37		2			1	25
	38		2			1	25
	39		2			1	25
	40		2			1	25
	41		2			1	25
	42		2			1	25
	43		2			1	25
	44		2			1	25
	45		2			1	25
	46		2			1	25
	47		2			1	25
	48		2			1	25
	49		2			1	25
	50		2			1	25
	51		2			1	25
	52		2			1	25
	53		2			1	25
	54		2			1	25
	55		2			1	25
	56		2			1	25
	57		2			1	25
	58		2			1	25
	59		2			1	25
	60		2			1	25
	61		2			1	25
	62		2			1	25
	63		2			1	25
	64		2			1	25
	65		2			1	25
	66		2			1	25
	67		2			1	25
	68		2			1	25
	69		2			1	25
	70		2			1	25
	71		2			1	25
	72		2			1	25
	73		2			1	25
	74		2			1	25
T1	1		2			1	24
	2		2			1	24
	3		2			1	24
	4		2			1	24
	5		2			1	24
	6		2			1	24
	7		2			1	24
	8		2			1	24
	9		2			1	24
	10		2			1	24
	11		2			1	24
	12		2			1	24
	13		2			1	24
	14		2			1	24
	15		2			1	24
	16		2			1	24
	17		2			1	24
	18		2			1	24
	19		2			1	24
	20		2			1	24
	21		2			1	24
	22		2			1	24
	23		2			1	24
	24		2			1	24
	25		2			1	24
	26		2			1	24
	27		2			1	24
	28		2			1	24
	29		2			1	24
	30		2			1	24
	31		2			1	24
	32		2			1	24
	33		2			1	24
	34		2			1	24
	35		2			1	24
	36		2			1	24
	37		2			1	24
	38		2			1	24
	39		2			1	24
	40		2			1	24
R1	1		2			1	25
	2		2			1	25
	3		2			1	25
	4		2			1	25
	5		2			1	25
	6		2			1	25
	7		2			1	25
	8		2			1	25
	9		2			1	25
	10		2			1	25
	11		2			1	25
	12		2			1	25
	13		2			1	25
	14		2			1	25
	15		2			1	25
	16		2			1	25
	17		2			1	25
	18		2			1	25
	19		2			1	25
	20		2			1	25
	21		2			1	25
	22		2			1	25
	23		2			1	25
	24		2			1	25
	25		2			1	25
	26		2			1	25
	27		2			1	25
	28		2			1	25
	29		2			1	25
	30		2			1	25
	31		2			1	25
	32		2			1	25
	33		2			1	25
	34		2			1	25
	35		2			1	25
	36		2			1	25
	37		2			1	25
	38		2			1	25
	39		2			1	25
	40		2			1	25
	41		2			1	25
	42		2			1	25
	43		2			1	25
	44		2			1	25
A1	1	1	1			17	4
	2	1	1			17	4
	3	1	1			17	4
	4	1	1			17	4
	5	1	1			17	4
	6	1	1			17	4
	7	1	1			17	4
	8	1	1			17	4
	9	1	1			17	4
	10	1	1			17	4
	11	1	1			17	4
	12	1	1			17	4
	13	1	1			17	4
	14	1	1			17	4
	15	1	1			17	4
	16	1	1			17	4
	17	1	1			17	4
	18	1	1			17	4
	19	1	1			17	4
	20	1	1			17	4
	21	1	1			17	4
	22	1	1			17	4
	23	1	1			17	4
	24	1	1			17	4
	25	1	1			17	4
	26	1	1			17	4
	27	1	1			17	4
	28	1	1			17	4
	29	1	1			17	4
	30	1	1			17	4
	31	1	1			17	4
	32	1	1			17	4
	33	1	1			17	4
	34	1	1			17	4
	35	1	1			17	4
	36	1	1			17	4
	37	1	1			17	4
	38	1	1			17	4
	39	1	1			17	4
	40	1	1			17	4
