# Supplementary material for: Reproductive Isolation Between Taxonomically Controversial Forms of the Gray Voles (Microtus, Rodentia; Arvicolinae): Cytological Mechanisms and Taxonomical Implications
Source: Front Genet. 2021 May 10;12:653837. doi: 10.3389/fgene.2021.653837 (PMC8141921; doi:10.3389/fgene.2021.653837)
Supplement: Supplementary file 1 [file Data_Sheet_1.ZIP › Bikchurina_Supplementary_Materials/Bikchurina_Supplementary_Table_8.XLSX]

## Sheet: Supplementary Table 8
Supplementary Table 8 | Information about the univalents, asynapsed and synapsed elements count separately for F1 hybrids between the species of different karyotypes
Specimen	Cell №	Number of univalents		Number of heteromorphic bivalents		Number of synapsed bivalents		Number of trivalents	Number of multivalents	Number of elements in multivalents		List of abbreviations:
		acrocentric	metacentric	acro-acrocentric	meta-acrocentric	acrocentric	metacentric					AK – M.arvalis "obscurus" (dams) x M.kermanensis (sires)
AK1	1	9	5	3	9	6	0	0	0
AK1	2	21	7	4	7	0	0	0	0
AK1	3	11	6	2	7	6	0	1	0
AK1	4	7	5	2	7	7	0	2	0
AK1	5	8	4	1	6	8	1	2	0
AK1	6	6	7	4	6	7	0	1	0
AK1	7	16	6	1	6	6	1	0	0
AK1	8	22	5	2	6	1	1	1	0
AK1	9	20	9	1	4	4	0	1	0
AK1	10	11	5	2	9	6	0	0	0
AK1	11	10	6	1	5	6	0	2	1	4
AK1	12	16	7	0	6	6	0	1	0
AK1	13	24	9	0	4	3	0	1	0
AK1	14	20	6	1	8	3	0	0	0
AK1	15	16	6	2	6	3	0	2	0
AK1	16	14	7	1	4	5	0	3	0
AK1	17	20	5		8	3	0	1	0
AK1	18	24	9	2	4	1	0	1	0
AK1	19	25	9	3	5	0	0	0	0
AK1	20	18	9	4	4	2	0	1	0
AK1	21	19	8	3	5	2	0	1	0
AK1	22	20	10	2	4	4	0	0	0
AK1	23	20	7	2	4	1	0	3	0
AK1	24	21	7	0	7	4	0	0	0
AK1	25	10	6	2	6	6	0	2	0
AK1	26	18	6	1	8	4	0	0	0
AK1	27	14	6	1	7	5	0	0	1	4
AK1	28	6	3	4	8	6	1	1	0
AK1	29	18	8	1	6	5	0	0	0
AK1	30	16	9	3	4	4	0	1	0
AK1	31	14	7	4	6	3	0	1	0
AK1	32	30	8	0	6	0	0	0	0
AK1	33	13	6	3	3	4	1	3	0
AK1	34	20	10	4	4	2	0	0	0
AK1	35	16	6	3	8	3	0	0	0
AK1	36	25	9	2	3	0	0	2	0
AK1	37	25	6	0	7	1	0	1	0
AK1	38	25	7	1	7	1	0	0	0
AK1	39	14	7	3	6	4	0	1	0
AK1	40	11	5	1	7	6	0	2	0
AK1	41	10	3	2	6	5	1	3	0
AK1	42	17	5	1	7	3	0	2	0
AK1	43	21	9	1	3	3	0	2	0
AK1	44	25	6	1	7	0	0	1	0
AK1	45	16	6	2	6	5	1	0	0
AK1	46	20	7	1	6	3	0	1	0
AK1	47	16	4	2	10	3	0	0	0
AK1	48	3	3	1	7	10	1	2	0
AK1	49	23	8	3	5	0	0	1	0
AK1	50	12	5	3	8	4	0	1	0
AK1	51	16	9	3	4	4	0	1	0
AK2	1	30	12	1	2	1	0	0	0
AK2	2	31	11	1	3	0	0	0	0
AK2	3	26	8	2	6	0	0	0	0
AK2	4	27	9	2	5	0	0	0	0
AK2	5	33	13	1	1	0	0	0	0
AK2	6	26	12	3	2	1	0	0	0
AK2	7	33	13	1	1	0	0	0	0
AK2	8	31	11	0	3	1	0	0	0
AK2	9	28	10	1	4	1	0	0	0
AK2	10	29	11	2	3	0	0	0	0
AK2	11	28	10	2	4	0	0	0	0
AK2	12	34	12	0	2	0	0	0	0
AK2	13	31	11	1	3	0	0	0	0
AK2	14	30	12	2	2	0	0	0	0
AK2	15	26	10	3	4	0	0	0	0
AK2	16	30	10	0	4	1	0	0	0
AK2	17	27	7	1	7	0	0	0	0
AK2	18	27	12	3	1	0	0	1	0
AK2	19	24	12	2	2	3	0	0	0
AK2	20	33	11	0	3	0	0	0	0
AK2	21	34	14	1	0	0	0	0	0
AK2	22	22	10	1	2	3	0	2	0
AK2	23	31	13	2	1	0	0	0	0
AK2	24	25	11	2	1	1	0	2	0
AK2	25	33	13	1	1	0	0	0	0
AK2	26	35	13	0	1	0	0	0	0
AK2	27	35	13	0	1	0	0	0	0
AK2	28	32	12	1	2	0	0	0	0
AK2	29	34	12	0	2	0	0	0	0
AK2	30	30	12	2	2	0	0	0	0
AK2	31	31	13	2	1	0	0	0	0
AK2	32	22	11	2	2	3	0	1	0
AK2	33	28	12	3	2	0	0	0	0
AK2	34	34	12	0	2	0	0	0	0
AK2	35	6	3	1	8	7	0	3	0
AK2	36	15	13	6	1	4	0	0	0
AK2	37	32	12	1	2	0	0	0	0
AK2	38	35	13	0	1	0	0	0	0
AK2	39	35	13	0	1	0	0	0	0
AK2	40	29	12	2	1	0	0	1	0
AK2	41	30	10	1	4	0	0	0	0
AK2	42	34	12	0	2	0	0	0	0
AK2	43	20	12	7	2	0	0	0	0
AK2	44	25	9	2	5	1	0	0	0
AK2	45	35	13	0	1	0	0	0	0
AK2	46	30	12	2	2	0	0	0	0
AK3	1	14	6	0	6	6	0	2	0
AK3	2	2	3	3	7	6	0	3	1	4
AK3	3	9	6	3	5	5	0	3	0
AK3	4	14	9	6	4	2	0	1	0
AK3	5	26	12	1	2	3	0	0	0
AK3	6	13	10	4	3	5	0	1	0
AK3	7	24	8	2	6	1	0	0	0
AK3	8	11	7	3	7	6	0	0	0
AK3	9	28	10	2	4	0	0	0	0
AK3	10	6	6	2	6	8	0	2	0
AK3	11	7	4	3	6	4	0	3	1	4
AK3	12	16	6	2	8	4	0	0	0
AK3	13	7	4	2	9	7	0	1	0
AK3	14	17	4	1	7	4	1	1	0
AK3	15	18	9	2	4	4	0	1	0
AK3	16	25	7	2	7	0	0	0	0
AK3	17	20	9	2	4	3	0	1	0
AK3	18	20	9	2	3	2	0	1	1	4
AK3	19	21	9	4	3	0	0	2	0
AK3	20	22	8	1	4	2	0	2	0
AK3	21	21	13	7	1	0	0	0	0
AK3	22	13	3	2	7	4	1	2	0
AK3	23	13	4	2	7	3	0	3	0
AK3	24	13	4	1	7	4	0	3	0
AK3	25	11	5	1	7	6	0	2	0
AK3	26	9	5	2	5	7	1	2	0
AK3	27	14	5	3	8	3	0	1	0
AK3	28	5	3	1	7	7	0	4	0
AK3	29	9	3	2	9	5	0	2	0
AK3	30	17	7	2	4	4	1	0	1	4
AK3	31	14	7	4	6	3	0	1	0
AK3	32	7	5	2	5	6	0	4	0
AK3	33	18	10	7	4	0	0	0	0
AK3	34	22	12	6	2	0	0	0	0
AK3	35	16	8	4	5	2	0	0	1	4
AK3	36	27	11	1	3	2	0	0	0
AK3	37	20	6	1	6	2	0	2	0
AK3	38	9	8	5	5	5	0	1	0
AK3	39	9	4	1	7	6	0	3	0
AK3	40	8	4	1	8	7	0	2	0
AK3	41	22	12	4	2	2	0	0	0
AK3	42	14	4	2	7	2	0	2	1	4
AK3	43	32	12	1	2	0	0	0	0
AK3	44	28	14	4	0	0	0	0	0
AK3	45	12	3	1	10	5	0	1	0
AK3	46	6	7	4	2	7	1	3	0
AK3	47	6	5	4	5	4	0	3	1	4
AK3	48	8	5	1	6	7	0	3	0
AK3	49	16	5	2	8	3	0	1	0
