# Supplementary material for: Reproductive Isolation Between Taxonomically Controversial Forms of the Gray Voles (Microtus, Rodentia; Arvicolinae): Cytological Mechanisms and Taxonomical Implications
Source: Front Genet. 2021 May 10;12:653837. doi: 10.3389/fgene.2021.653837 (PMC8141921; doi:10.3389/fgene.2021.653837)
Supplement: Supplementary file 1 [file Data_Sheet_1.ZIP › Bikchurina_Supplementary_Materials/Bikchurina_Supplementary_Table_9.XLSX]

## Sheet: Supplementary Table 9
Supplementary Table 9 | Information about the MLH1 foci count in the spermatocytes of F1 vole hybrids (MLH1 count per cell) and their parental species.
Specimen	Cell №	Number of MLH1 foci per cell		List of abbreviations:
KR2	1	28		KR – Microtus kermanensis (dams) x M.rossiameridionalis (sires)
KR2	2	26		RK – M.rossiameridionalis (dams) x M.kermanensis (sires)
KR2	3	27		MR – M.mystacinus (dams) x M.rossiameridionalismanensis (sires)
KR2	4	27		RM – M.rossiameridionalis (dams) x M.mystacinus(sires)
KR2	5	26		AK – M.arvalis "obscurus" (dams) x M.kermanensis (sires)
KR2	6	27		KT – M. kermanensis (dams) x M.transcaspicus (sires)
KR2	7	26		M – M.mystacinus
KR2	8	26		T – M.transcaspicus
KR2	9	27		R – M.rossiameridionalis
KR2	10	26		A – M.arvalis "arvalis"
KR2	11	26
KR2	12	26
KR2	13	27
KR2	14	26
KR2	15	26
KR2	16	26
KR2	17	26
KR2	18	26
KR2	19	25
KR2	20	26
KR2	21	25
KR2	22	26
KR2	23	26
KR2	24	26
KR2	25	26
KR2	26	29
KR2	27	26
KR2	28	26
KR2	29	26
KR2	30	26
KR2	31	26
KR2	32	26
KR2	33	28
KR2	34	26
KR2	35	27
KR2	36	27
KR2	37	26
KR2	38	26
KR2	39	25
KR2	40	26
KR2	41	26
KR2	42	26
KR2	43	26
KR2	44	26
KR2	45	27
KR2	46	26
KR2	47	28
KR2	48	26
KR2	49	27
KR2	50	28
KR3	1	26
KR3	2	27
KR3	3	27
KR3	4	27
KR3	5	28
KR3	6	27
KR3	7	27
KR3	8	27
KR3	9	27
KR3	10	26
KR3	11	28
KR3	12	26
KR3	13	25
KR3	14	26
KR3	15	26
KR3	16	28
KR3	17	26
KR3	18	28
KR3	19	27
KR3	20	27
KR3	21	26
KR3	22	27
KR3	23	26
KR3	24	28
KR3	25	26
KR3	26	28
KR3	27	29
KR3	28	26
KR3	29	27
KR3	30	26
KR3	31	28
KR3	32	28
KR3	33	27
KR3	34	26
KR3	35	27
KR3	36	24
KR3	37	27
KR3	38	26
KR3	39	26
KR3	40	26
KR3	41	24
KR3	42	25
KR3	43	26
KR3	44	27
KR3	45	26
KR3	46	27
KR3	47	26
KR3	48	27
KR3	49	26
RK1	1	27
RK1	2	30
RK1	3	26
RK1	4	27
RK1	5	26
RK1	6	26
RK1	7	28
RK1	8	28
RK1	9	28
RK1	10	28
RK1	11	27
RK1	12	26
RK1	13	26
RK1	14	27
RK1	15	26
RK1	16	27
RK1	17	28
RK1	18	28
RK1	19	28
RK1	20	28
RK1	21	28
RK1	22	26
RK1	23	28
RK1	24	26
RK1	25	26
RK1	26	26
RK1	27	27
RK1	28	28
RK1	29	28
RK1	30	28
RK1	31	27
RK1	32	29
RK1	33	27
RK1	34	27
RK1	35	27
RK1	36	26
RK1	37	27
RK1	38	27
KR1	1	26
KR1	2	27
KR1	3	30
KR1	4	29
KR1	5	27
KR1	6	26
KR1	7	28
KR1	8	28
KR1	9	27
KR1	10	27
KR1	11	27
KR1	12	26
KR1	13	27
KR1	14	26
KR1	15	27
KR1	16	26
KR1	17	26
KR1	18	28
KR1	19	26
KR1	20	28
KR1	21	27
KR1	22	28
KR1	23	26
KR1	24	27
KR1	25	28
KR1	26	26
KR1	27	28
KR1	28	30
KR1	29	27
KR1	30	26
KR1	31	27
KR1	32	26
RK4	1	29
RK4	2	26
RK4	3	28
RK4	4	29
RK4	5	27
RK4	6	31
RK4	7	30
RK4	8	30
RK4	9	28
RK4	10	27
RK4	11	27
RK4	12	30
RK4	13	31
RK4	14	30
RK4	15	28
RK4	16	28
RK4	17	28
RK4	18	27
RK4	19	27
RK4	20	32
RK4	21	29
RK4	22	32
RK4	23	29
RK4	24	29
RK4	25	29
RK4	26	28
RK4	27	27
RK4	28	28
RK4	29	28
RK4	30	29
RK4	31	27
RK4	32	26
RK4	33	29
RK4	34	28
RK4	35	30
RK4	36	28
RK4	37	29
RK4	38	30
RK4	39	30
RK4	40	31
RK4	41	26
RM2	1	28
RM2	2	27
RM2	3	26
RM2	4	27
RM2	5	31
RM2	6	29
RM2	7	26
RM2	8	31
RM2	9	28
RM2	10	26
RM2	11	26
RM2	12	28
RM2	13	25
RM2	14	26
RM2	15	26
RM2	16	26
RM2	17	25
RM4	1	19
RM4	2	20
RM4	3	24
RM4	4	22
RM4	5	21
RM4	6	27
M1	1	27
M1	2	26
M1	3	27
M1	4	27
M1	5	28
M1	6	26
M1	7	29
M1	8	28
M1	9	26
M1	10	26
M1	11	28
M1	12	27
M1	13	27
M1	14	26
M1	15	27
M1	16	27
M1	17	26
M1	18	26
M1	19	26
M1	20	27
M1	21	27
T1	1	26
T1	2	28
T1	3	27
T1	4	29
T1	5	27
T1	6	29
T1	7	26
T1	8	27
T1	9	28
T1	10	27
T1	11	25
T1	12	27
T1	13	25
T1	14	25
T1	15	27
T1	16	28
T1	17	25
T1	18	28
T1	19	26
T1	20	28
T1	21	26
T1	22	26
T1	23	26
T1	24	26
T1	25	27
T1	26	28
T1	27	27
T1	28	26
T1	29	26
T1	30	27
T1	31	27
T1	32	27
R1	1	26
R1	2	28
R1	3	26
R1	4	27
R1	5	28
R1	6	27
R1	7	28
R1	8	28
R1	9	27
R1	10	27
R1	11	26
R1	12	28
R1	13	28
R1	14	27
R1	15	29
R1	16	27
R1	17	29
R1	18	28
R1	19	27
R1	20	27
R1	21	26
R1	22	27
R1	23	28
R1	24	29
R1	25	29
A1	1	28
A1	2	33
A1	3	34
A1	4	26
A1	5	34
A1	6	27
A1	7	29
A1	8	28
A1	9	30
A1	10	30
A1	11	29
A1	12	31
A1	13	29
A1	14	31
A1	15	30
A1	16	27
A1	17	32
A1	18	30
A1	19	27
A1	20	28
A1	21	29
A1	22	29
A1	23	32
A1	24	28
A1	25	32
A1	26	29
A1	27	27
A1	28	31
